# Supplementary material for: Occurrence, Phenotypic and Molecular Characteristics of Extended-Spectrum Beta-Lactamase-Producing Escherichia coli in Healthy Turkeys in Northern Egypt
Source: Antibiotics (Basel). 2022 Aug 8;11(8):1075. doi: 10.3390/antibiotics11081075 (PMC9404839; doi:10.3390/antibiotics11081075)
Supplement: Supplementary file 1 [file antibiotics-11-01075-s001.zip]

Archive with 1 entries (1 files):
- antibiotics-1852463-supplementary.xlsx
