# Supplementary material for: Occurrence, Phenotypic and Molecular Characteristics of Extended-Spectrum Beta-Lactamase-Producing Escherichia coli in Healthy Turkeys in Northern Egypt
Source: Antibiotics (Basel). 2022 Aug 8;11(8):1075. doi: 10.3390/antibiotics11081075 (PMC9404839; doi:10.3390/antibiotics11081075)
Supplement: Supplementary file 1 [file antibiotics-11-01075-s001.zip › antibiotics-1852463-supplementary.xlsx]

## Sheet: Microarray
EXPERIMENT DATA						Controls			Family, genus and species identification										Family-, genus- and species-specific genes													Carbapenemase genes
Sample ID		Date of result	Software version	Assay name	Assay ID	"Failed" indicates problems possibly originating from the staining procedure (see troubleshooting section in the manual).	"Invalid" indicates a contamination of the genomic DNA with ribosomal RNA, which potentially affects the labeling efficiency.	"Failed" indicates possible problems originating from the hybridization or the staining procedure (see troubleshooting section in the manual).	Indicates that the isolate belongs to the species Acinetobacter baumanii.	Indicates that the isolate belongs to the species Citrobacter freundii or Citrobacter braakii.	Indicates that the isolate belongs to the genus Enterobacter.	Summary on family affiliation. "YES" indicates that the isolate belongs to the family Enterobacteriaceae or to the genus Vibrio. "NO" indicates other bacteria. Please note that Proteus spp. may yield "NO".	Indicates that the isolate belongs to the species Escherichia coli.	Indicates that the isolate belongs to the species Klebsiella pneumoniae.	Indicates that the isolate belongs to the species Pseudomonas aeruginosa.	Indicates that the isolate belongs to the genus Salmonella.	Indicates that the isolate belongs to the genus Shigella .	Indicates that the isolate belongs to an enteroinvasive Escherichia coli (EIEC).	glutamate decarboxylase of Escherichia coli (AE014075.1)	integration host factor subunit alpha (U00096.3)	DNA polymerase III subunit alpha (U00096.3)	acinetobactin biosynthesis protein of Acinetobacter baumannii (AY571146.1)	elongation factor P of Acinetobacter baumannii (CP001172.1)	phospholipase D of Acinetobacter baumannii (CP000521.1)	colicin five activity protein of Citrobacter freundii and Citrobacter braakii (U09771.1)	extracytoplasmic function sigma factor of Pseudomonas aeruginosa [LavenirR-JocktaneD-2007] (DQ996558.1)	invasin A, highly specific for genus Salmonella (CP000026.1)	invasion plasmid antigen (AF047365.1)	klebsolysin of Klebsiella pneumoniae (AF293352.1)	lactose permease; the lacY gene is missing in all Shigella spp. (U00096.2)	16S rRNA (U00096.3)	carbapenemase, class A beta-lactamase (GQ260093.1)	carbapenemase, class B metallo beta-lactamase (KC004136.2)	carbapenemase, class A beta-lactamase (AY219651.1)	carbapenemase, class B metallo beta-lactamase (consensus)	carbapenemase, class B metallo beta-lactamase (consensus) )	carbapenemase, class A beta-lactamase associated with imipenem resistance (AY780889.1)	regulator of blaIMI-3 (NMC-A) (Z21956.1)	carbapenemase, class B metallo beta-lactamase (consensus)	carbapenemase, class B metallo beta-lactamase (synonym: blaSIM) (EU686387.1)	carbapenemase, class B metallo beta-lactamase (JQ432564.1)	carbapenemase, class B metallo beta-lactamase of Chryseobacterium (consensus)	carbapenemase, class B metallo beta-lactamase (consensus) )	carbepenemase, class A serin beta-lactamase (consensus)	carbapenemase, class B metallo beta-lactamase (New Dehli metallo beta-lactamase) (consensus)	carbapenemase, subclass B3 metallo beta-lactamase (Pseudomonas alcaligenes metallo-betalactamase) (AB858498.1)	carbapenemase, class B metallo beta-lactamase (AF197943.1)	carbapenemase, class B metallo beta-lactamase (Serratia marcescens) (AB636283.1)	carbapenemase, class A beta-lactamase (Serratia marcescens) (consensus)
	Governorate					negative control	RNA contamination	staining control	Acinobacter baumannii	Citrobacter freundii or braakii	Enterobacter spp.	Enterobacteriaceae	Escherichia coli	Klebsiella pneumoniae	Pseudomonas aeruginosa	Salmonella spp.	Shigella spp.	EIEC	gad	ihfA	dnaE	basC	efp	pld	cfa	ecfX	invA	ipaH9.8	khe	lacY	rrs	blaBIC	blaDIM	blaGES	blaGIM (consensus)	blaGOB (consensus)	blaIMI-3 (NmcA)	blaIMI-R	blaIMP (consensus)	blaIMP25 (blaSIM-1)	blaIMP35	blaIND (consensus)	blaKHM (consensus)	blaKPC (consensus)	blaNDM (consensus)	blaPAM-1	blaSFH-1	blaSMB-1	blaSME (consensus)
17CS0294-1	Damietta	05.07.2022 15:24:20	1.1.4	Genotyping Kit CarbaResist 3.1	102	passed	passed	passed	NO	0	0	1	1	0	0	0	0	0	1	1	1	0	0	0	0	0	0	0	0	1	1	0	0	0	0	0	0	0	0	0	0	0	0	0	0	0	0	0	0
17CS0284-1	Dakahlia	05.07.2022 15:25:08	1.1.4	Genotyping Kit CarbaResist 3.1	102	passed	passed	passed	NO	0	0	1	1	0	0	0	0	0	1	1	1	0	0	0	0	0	0	0	0	1	1	0	0	0	0	0	0	0	0	0	0	0	0	0	0	0	0	0	0
17CS0317	Damietta	05.07.2022 15:25:05	1.1.4	Genotyping Kit CarbaResist 3.1	102	passed	passed	passed	NO	0	0	1	1	0	0	0	0	0	1	1	1	0	0	0	0	0	0	0	0	ambiguous	1	0	0	0	0	0	0	0	0	0	0	0	0	0	0	0	0	0	0
17CS0319-1	Sharkiya	05.07.2022 15:24:25	1.1.4	Genotyping Kit CarbaResist 3.1	102	passed	passed	passed	NO	0	0	1	1	0	0	0	0	0	1	1	1	0	0	0	0	0	0	0	0	1	1	0	0	0	0	0	0	0	0	0	0	0	0	0	0	0	0	0	0
17CS0302-3	Dakahlia	05.07.2022 15:25:02	1.1.4	Genotyping Kit CarbaResist 3.1	102	passed	passed	passed	NO	0	0	1	1	0	0	0	0	0	1	1	1	0	0	0	0	0	0	0	0	1	1	0	0	0	0	0	0	0	0	0	0	0	0	0	0	0	0	0	0
17CS0290-2	Dakahlia	05.07.2022 15:24:28	1.1.4	Genotyping Kit CarbaResist 3.1	102	passed	passed	passed	NO	0	0	1	1	0	0	0	0	0	1	1	1	0	0	0	0	0	0	0	0	1	1	0	0	0	0	0	0	0	0	0	0	0	0	0	0	0	0	0	0
17CS0296-1	Kafr-shikh	05.07.2022 15:24:59	1.1.4	Genotyping Kit CarbaResist 3.1	102	passed	passed	passed	NO	0	0	1	1	0	0	0	0	0	1	1	1	0	0	0	0	0	0	0	0	1	1	0	0	0	0	0	0	0	0	0	0	0	0	0	0	0	0	0	0
17CS0314-1	Damietta	05.07.2022 15:24:31	1.1.4	Genotyping Kit CarbaResist 3.1	102	passed	passed	passed	NO	0	0	1	1	0	0	0	0	0	1	1	1	0	0	0	0	0	0	0	0	1	1	0	0	0	0	0	0	0	0	0	0	0	0	0	0	0	0	0	0
17CS0281-2	Gharbiya	05.07.2022 15:24:54	1.1.4	Genotyping Kit CarbaResist 3.1	102	passed	passed	passed	NO	0	0	1	1	0	0	0	0	0	1	1	1	0	0	0	0	0	0	0	0	ambiguous	1	0	0	0	0	0	0	0	0	0	0	0	0	0	0	0	0	0	0
17CS0299-1	Dakahlia	05.07.2022 15:24:34	1.1.4	Genotyping Kit CarbaResist 3.1	102	passed	passed	passed	NO	0	0	1	1	0	0	0	0	0	1	1	1	0	0	0	0	0	0	0	0	1	1	0	0	0	0	0	0	0	0	0	0	0	0	0	0	0	0	0	0
17CS0303-1	Dakahlia	05.07.2022 15:24:51	1.1.4	Genotyping Kit CarbaResist 3.1	102	passed	passed	passed	NO	0	0	1	1	0	0	0	0	0	1	1	1	0	0	0	0	0	0	0	0	1	1	0	0	0	0	0	0	0	0	0	0	0	0	0	0	0	0	0	0
17CS0298-2	Dakahlia	05.07.2022 15:24:37	1.1.4	Genotyping Kit CarbaResist 3.1	102	passed	passed	passed	NO	0	0	1	1	0	0	0	0	0	1	1	1	0	0	0	0	0	0	0	0	1	1	0	0	0	0	0	0	0	0	0	0	0	0	0	0	0	0	0	0
17CS0290-1	Dakahlia	05.07.2022 15:24:48	1.1.4	Genotyping Kit CarbaResist 3.1	102	passed	passed	passed	NO	0	0	1	1	0	0	0	0	0	1	1	1	0	0	0	0	0	0	0	0	1	1	0	0	0	0	0	0	0	0	0	0	0	0	0	0	0	0	0	0
17CS0336-2	Sharkiya	05.07.2022 15:24:40	1.1.4	Genotyping Kit CarbaResist 3.1	102	passed	passed	passed	NO	0	0	1	1	0	0	0	0	0	1	1	1	0	0	0	0	0	0	0	0	1	1	0	0	0	0	0	0	0	0	0	0	0	0	0	0	0	0	0	0
17CS0296-2	Dakahlia	05.07.2022 15:24:45	1.1.4	Genotyping Kit CarbaResist 3.1	102	passed	passed	passed	NO	0	0	1	1	0	0	0	0	0	1	1	1	0	0	0	0	0	0	0	0	1	1	0	0	0	0	0	0	0	0	0	0	0	0	0	0	0	0	0	0
17CS0278-2	Dakahlia	31.05.2022 14:17:36	1.1.2	Genotyping Kit CarbaResist 3.1	102	passed	passed	passed	NO	0	0	1	1	0	0	0	0	0	1	1	1	0	0	0	0	0	0	0	0	1	1	0	0	0	0	0	0	0	0	0	0	0	0	0	0	0	0	0	0
17CS0304	Dakahlia	31.05.2022 14:17:43	1.1.2	Genotyping Kit CarbaResist 3.1	102	passed	passed	passed	NO	0	0	1	1	0	0	0	0	0	1	1	1	0	0	0	0	0	0	0	0	1	1	0	0	0	0	0	0	0	0	0	0	0	0	0	0	0	0	0	0
17CS0305-1	Dakahlia	31.05.2022 14:17:48	1.1.2	Genotyping Kit CarbaResist 3.1	102	passed	passed	passed	NO	0	0	1	1	0	0	0	0	0	1	1	1	0	0	0	0	0	0	0	0	1	1	0	0	0	0	0	0	0	0	0	0	0	0	0	0	0	0	0	0
17CS0310-1	Dakahlia	31.05.2022 14:17:51	1.1.2	Genotyping Kit CarbaResist 3.1	102	passed	passed	passed	NO	0	0	1	1	0	0	0	0	0	1	1	1	0	0	0	0	0	0	0	0	1	1	0	0	0	0	0	0	0	0	0	0	0	0	0	0	0	0	0	0
17CS0316-1	Damietta	31.05.2022 14:17:55	1.1.2	Genotyping Kit CarbaResist 3.1	102	passed	passed	passed	NO	0	0	1	1	0	0	0	0	0	1	1	1	0	0	0	0	0	0	0	0	1	0	0	0	0	0	0	0	0	0	0	0	0	0	0	0	0	0	0	0
17CS0324-2	Damietta	31.05.2022 14:17:58	1.1.2	Genotyping Kit CarbaResist 3.1	102	passed	passed	passed	NO	0	0	1	1	0	0	0	0	0	1	1	1	0	0	0	0	0	0	0	0	1	0	0	0	0	0	0	0	0	0	0	0	0	0	0	0	0	0	0	0
17CS0328-3	Damietta	31.05.2022 14:18:13	1.1.2	Genotyping Kit CarbaResist 3.1	102	passed	passed	passed	NO	0	0	1	1	0	0	0	0	0	1	1	1	0	0	0	0	0	0	0	0	1	1	0	0	0	0	0	0	0	0	0	0	0	0	0	0	0	0	0	0
17CS0329	Damietta	31.05.2022 14:18:10	1.1.2	Genotyping Kit CarbaResist 3.1	102	passed	passed	passed	NO	0	0	1	1	0	0	0	0	0	1	1	1	0	0	0	0	0	0	0	0	1	1	0	0	0	0	0	0	0	0	0	0	0	0	0	0	0	0	0	0
17CS0332-2	Damietta	31.05.2022 14:18:07	1.1.2	Genotyping Kit CarbaResist 3.1	102	passed	passed	passed	NO	0	0	1	1	0	0	0	0	0	1	1	1	0	0	0	0	0	0	0	0	1	1	0	0	0	0	0	0	0	0	0	0	0	0	0	0	0	0	0	0
17CS0357-2	Sharkiya	31.05.2022 14:18:05	1.1.2	Genotyping Kit CarbaResist 3.1	102	passed	passed	passed	NO	0	0	1	1	0	0	0	0	0	1	1	1	0	0	0	0	0	0	0	0	1	1	0	0	0	0	0	0	0	0	0	0	0	0	0	0	0	0	0	0
17CS0408-2	Kafr-shikh	31.05.2022 14:18:02	1.1.2	Genotyping Kit CarbaResist 3.1	102	passed	passed	passed	NO	0	0	1	1	0	0	0	0	0	1	1	1	0	0	0	0	0	0	0	0	1	1	0	0	0	0	0	0	0	0	0	0	0	0	0	0	0	0	0	0
[truncated: 108 more columns]

## Sheet: Merlin
Isolate	age/day	govern.	farm	signs	Breed	PEN (0,0625-0,5)	STR (2-16)	AMC(0,5/0,25-64-32)	CAZ (0,25-32)	IMP (0,125-16)	CIP (0,03125-4)	LEV (0,03125-4)	GEN (0,25-32)	AMK (0,5-64)	TET (0,125-16)	ERY (0,125-16)	CMP (0,5-64)	RAM (0,5-4)	T/S (1/19-4/76)
17CS0284-1	365	Dakahlia	1	apparently healthy	Bronze/layer	1	1	1	0	0	0	0	0	0	0	1	0	1	0
17CS0302-3	365		1	apparently healthy	Bronze/layer	1	1	0	1	0	1	1	1	1	1	1	1	1	1
17CS0290-2	365		1	apparently healthy	Bronze/layer	1	1	1	1	0	1	1	1	0	1	1	1	1	1
17CS0299-1	6		2	apparently healthy	Bronze/layer	1	1	0	1	0	1	1	1	1	1	1	1	1	1
17CS0303-1	6		2	apparently healthy	Bronze/layer	1	1	1	1	0	1	1	1	0	1	1	1	1	1
17CS0298-2	6		3	apparently healthy	Bronze/layer	1	1	1	1	0	1	1	1	0	1	1	1	1	1
17CS0290-1	365		1	apparently healthy	Bronze/layer	1	1	0	1	0	0	0	1	0	0	1	1	1	0
17CS0296-2	6		2	apparently healthy	Bronze/layer	1	1	1	1	0	1	1	1	0	1	1	1	1	1
17CS0278-2	365		1	apparently healthy	Bronze/layer	1	1	0	1	0	0	0	0	0	1	1	1	1	1
17CS0304	6		2	apparently healthy	Bronze/layer	1	1	1	0	0	0	0	0	0	1	1	1	1	1
17CS0305-1	6		3	apparently healthy	Bronze/layer	1	1	1	1	0	1	1	1	0	1	1	1	1	1
17CS0310-1	365		1	apparently healthy	Bronze/layer	1	1	0	0	0	0	0	0	0	1	1	0	1	1
17CS0294-1	240	Damietta	1	apparently healthy	Bronze/layer	1	1	0	1	0	1	1	1	0	1	1	1	1	1
17CS0317	240		1	apparently healthy	Bronze/layer	1	1	1	0	0	1	1	0	0	1	1	0	1	1
17CS0314-1	240		1	apparently healthy	Bronze/layer	1	1	1	1	0	1	1	1	0	1	1	1	1	1
17CS0316-1	240		1	apparently healthy	Bronze/layer	1	1	1	1	0	1	1	0	0	1	1	1	1	1
17CS0324-2	240		1	apparently healthy	Bronze/layer	1	1	0	0	0	1	1	1	0	1	1	1	1	1
17CS0328-3	240		1	apparently healthy	Bronze/layer	1	1	1	0	0	1	1	1	0	1	1	1	1	1
17CS0329	240		1	apparently healthy	Bronze/layer	1	1	1	1	0	1	1	1	0	1	1	1	1	1
17CS0332-2	10		2	apparently healthy	Bronze/layer	1	1	1	0	0	1	1	0	0	1	1	1	1	1
17CS0281-2	365	Gharbiya	1	apparently healthy	Bronze/layer	1	1	0	0	0	0	0	1	0	1	1	1	1	1
17CS0296-1	365	Kafr-shikh	2	apparently healthy	Bronze/layer	1	1	1	0	0	0	0	0	0	1	1	1	1	1
17CS0408-2	150		1	apparently healthy	Bronze/layer	1	1	1	1	0	0	0	1	0	1	1	1	1	1
17CS0319-1	240	Sharkiya	1	apparently healthy	Bronze/layer	1	1	1	1	0	1	1	1	0	1	1	1	1	1
17CS0336-2	10		2	apparently healthy	Converter/broiler	1	1	1	1	0	1	1	1	0	1	1	1	1	1
17CS0357-2	75		2	apparently healthy	Converter/broiler	1	1	1	1	0	1	1	0	0	1	1	1	1	1
